# Supplementary material for: RDW-to-Albumin Ratio as a Simple Biomarker for Early Mortality Risk After LVAD Implantation
Source: Medicina (Kaunas). 2026 Apr 30;62(5):853. doi: 10.3390/medicina62050853 (PMC13208264; doi:10.3390/medicina62050853)
Supplement: Supplementary file 1 [file medicina-62-00853-s001.zip]

Archive with 5 entries (5 files):
- S1.png
- S2.png
- S3.png
- S4.png
- Table S1.pdf
